# Supplementary material for: A Suite of Pea (Pisum sativum L.) Near-Isolines: Genetic Resources and Molecular Tools to Breed for Seed Carbohydrate and Protein Quality in Legumes
Source: Int J Mol Sci. 2025 Mar 14;26(6):2612. doi: 10.3390/ijms26062612 (PMC11942445; doi:10.3390/ijms26062612)
Supplement: Supplementary file 1 [file ijms-26-02612-s001.zip]

Archive with 3 entries (3 files):
- ijms-3410026-Supplementary Figure S1.pdf
- ijms-3410026-Supplementary Figures S2-S6.pdf
- ijms-3410026-Supplementary Table S1.pdf
